# Supplementary material for: Transoral Robotic Surgery and Human Papillomavirus Infection: Impact on Oropharyngeal Cancer Prognosis
Source: J Clin Med. 2024 Jul 30;13(15):4455. doi: 10.3390/jcm13154455 (PMC11313069; doi:10.3390/jcm13154455)
Supplement: Supplementary file 1 [file jcm-13-04455-s001.zip]

Archive with 2 entries (2 files):
- jcm-3071977-supplementary.pdf
- Supplementary_Table_1_Clinical_data.xlsx
