# Supplementary material for: Transoral Robotic Surgery and Human Papillomavirus Infection: Impact on Oropharyngeal Cancer Prognosis
Source: J Clin Med. 2024 Jul 30;13(15):4455. doi: 10.3390/jcm13154455 (PMC11313069; doi:10.3390/jcm13154455)
Supplement: Supplementary file 1 [file jcm-13-04455-s001.zip › Supplementary_Table_1_Clinical_data.xlsx]

## Sheet: Sheet1
Note	Gender (1: Male; 2: Female)	Age	Age_group (1: ≤45；2:＞45）	Status (0: live; 1: dead)	Survival time (Months)	Survival time (Years)	Date_of_Surgery	Follow-up date	Smoke (0: No; 1: Yes)	Alcohol (0: No; 1: Yes)	HPV Status (0: negative; 1: positive; 2: unknow)	T_classification (1: T1; 2: T2; 3: T3; 4:T4)	T_group (1: T1-T2; 2: T3-T4)	N_classification (0: N0; 1: N1; 2: N2; 3: N3)	M_classification (0: M0; 1: M1）	Clinical_stage (1: stage I; 2: stage II; 3: stage III; 4: stage IV)	Stage_group (1: stage I-II; 2: stage III-IV)	Postoperative adjuvant treatment (0: No; 1: Yes)	Group (0: non-TORS; 1: TORS)
1	1	68	2	0	89.1	7.32329	2017-04-07	2024-08-01	1	0	0	2	1	0	0	2	1	0	0
2	1	59	2	1	28	2.73425	2017-06-05	2020-02-28	1	1	0	1	1	0	0	1	1	1	0
3	1	54	2	1	25	2.73151	2017-06-06	2020-02-28	1	1	0	2	1	2	0	4	2	1	0
4	1	53	2	1	83.9333	6.89863	2017-06-09	2024-05-01	1	1	0	2	1	2	0	4	2	1	0
5	1	55	2	0	86.4	7.10137	2017-06-27	2024-08-01	0	0	1	2	1	1	0	1	1	1	0
6	1	53	2	0	86.1333	7.07945	2017-07-05	2024-08-01	1	0	0	2	1	1	0	1	1	0	0
7	2	85	2	0	85.2	7.00274	2017-08-02	2024-08-01	0	0	0	1	1	2	0	4	2	0	0
8	2	64	2	0	83.6	6.87123	2017-09-19	2024-08-01	0	0	0	4	2	1	0	4	2	0	0
9	1	65	2	0	83.3333	6.84932	2017-09-27	2024-08-01	1	1	0	1	1	2	0	4	2	0	0
10	1	75	2	0	82.8667	6.81096	2017-10-11	2024-08-01	1	0	0	2	1	0	0	2	1	0	0
11	1	55	2	0	81.7333	6.71781	2017-11-14	2024-08-01	1	1	0	1	1	0	0	1	1	1	0
12	1	61	2	0	81.0333	6.66027	2017-12-05	2024-08-01	0	0	1	4	2	0	0	2	1	1	0
13	1	47	2	1	13.2667	1.3726	2017-12-19	2019-05-04	1	1	1	1	1	0	0	1	1	1	0
14	1	59	2	0	78.9667	6.49041	2018-02-05	2024-08-01	1	1	0	1	1	2	0	4	2	1	0
15	1	56	2	0	78.3333	6.43836	2018-02-24	2024-08-01	0	0	1	4	2	0	0	2	1	1	0
16	1	48	2	0	10	6.4274	2018-02-28	2024-08-01	1	1	1	2	1	2	0	2	1	0	0
17	1	51	2	1	25	1.87123	2018-04-16	2020-02-28	1	1	0	4	2	0	0	4	2	1	0
18	1	55	2	0	76.0667	6.25205	2018-05-03	2024-08-01	0	0	0	1	1	2	0	4	2	0	0
19	1	74	2	0	75.6333	6.21644	2018-05-16	2024-08-01	0	0	0	2	1	0	0	2	1	0	0
20	1	49	2	0	75.4333	6.2	2018-05-22	2024-08-01	1	1	0	2	1	0	0	2	1	0	0
21	1	72	2	0	75.2333	6.18356	2018-05-28	2024-08-01	0	0	0	2	1	2	0	4	2	0	0
22	1	50	2	0	74.5	6.12329	2018-06-19	2024-08-01	1	1	0	2	1	2	0	2	1	0	0
23	2	49	2	0	74.3	6.10685	2018-06-25	2024-08-01	0	0	1	1	1	0	0	1	1	1	0
24	1	55	2	0	74.3	6.10685	2018-06-25	2024-08-01	1	0	0	2	1	2	0	4	2	0	0
25	2	61	2	0	73.6	6.04932	2018-07-16	2024-08-01	1	1	0	1	1	0	0	1	1	1	0
26	1	42	1	0	73.1333	6.01096	2018-07-30	2024-08-01	0	1	1	2	1	0	0	1	1	1	0
27	1	57	2	0	72.8333	5.9863	2018-08-08	2024-08-01	0	0	1	2	1	0	0	1	1	1	0
28	1	62	2	0	72.7667	5.98082	2018-08-10	2024-08-01	1	1	0	2	1	0	0	2	1	0	0
29	1	60	2	1	20	1.41918	2018-09-28	2020-02-28	1	1	0	2	1	2	0	4	2	1	0
30	1	61	2	0	70.5667	5.8	2018-10-15	2024-08-01	1	1	0	1	1	0	0	1	1	0	0
31	1	78	2	0	70.1	5.76164	2018-10-29	2024-08-01	1	0	0	2	1	0	0	2	1	0	0
32	1	53	2	0	68.4	5.62192	2018-12-19	2024-08-01	1	0	1	2	1	1	0	1	1	1	0
33	1	57	2	0	68.4	5.62192	2018-12-19	2024-08-01	0	0	0	2	1	2	0	4	2	0	0
34	1	65	2	0	67.5333	5.55068	2019-01-14	2024-08-01	1	1	1	2	1	2	0	2	1	1	0
35	1	69	2	0	67.4333	5.54247	2019-01-17	2024-08-01	1	0	1	2	1	2	0	2	1	1	0
36	1	51	2	0	66.6	5.47397	2019-02-11	2024-08-01	0	0	1	2	1	2	0	2	1	1	0
37	1	63	2	1	57.2333	4.70411	2019-02-18	2023-11-01	1	0	0	2	1	0	0	2	1	0	0
38	1	53	2	0	66.3333	5.45205	2019-02-19	2024-08-01	0	0	1	2	1	2	0	2	1	1	0
39	1	52	2	1	56.7667	4.66575	2019-03-04	2023-11-01	1	1	0	1	1	1	0	3	2	0	0
40	1	54	2	0	64.1667	5.27397	2019-04-25	2024-08-01	0	0	1	2	1	2	0	2	1	1	0
41	1	50	2	0	63.7333	5.23836	2019-05-08	2024-08-01	0	0	1	2	1	2	0	2	1	0	0
42	1	43	1	0	63.6667	5.23288	2019-05-10	2024-08-01	1	0	1	3	2	0	0	2	1	1	0
43	2	48	2	0	63.0333	5.18082	2019-05-29	2024-08-01	0	0	1	2	1	1	0	1	1	0	0
44	1	47	2	0	63.0333	5.18082	2019-05-29	2024-08-01	0	0	1	2	1	0	0	1	1	0	0
45	1	68	2	1	51.8	4.25753	2019-07-31	2023-11-01	1	1	0	2	1	2	0	2	1	0	0
46	2	57	2	0	60.9	5.00548	2019-08-01	2024-08-01	0	0	1	2	1	1	0	1	1	1	0
47	2	47	2	0	60.9	5.00548	2019-08-01	2024-08-01	0	0	0	2	1	2	0	2	1	0	0
48	1	51	2	1	50.4	4.14247	2019-09-11	2023-11-01	1	1	0	2	1	2	0	2	1	0	0
49	1	57	2	1	50.4	4.14247	2019-09-11	2023-11-01	1	1	0	2	1	1	0	2	1	0	0
50	1	62	2	0	57.9	4.7589	2019-10-30	2024-08-01	1	1	0	3	2	1	0	2	1	0	0
51	1	56	2	0	57.7	4.74247	2019-11-05	2024-08-01	1	0	1	2	1	0	0	1	1	0	0
52	1	60	2	1	48.3	3.96986	2019-11-13	2023-11-01	1	1	1	3	2	1	0	2	1	1	0
53	1	55	2	0	57.2	4.70137	2019-11-20	2024-08-01	0	0	1	2	1	0	0	2	1	1	0
54	1	37	1	0	57.1667	4.69863	2019-11-21	2024-08-01	1	0	1	1	1	0	0	1	1	1	0
55	1	65	2	1	22.5333	1.85205	2019-12-02	2021-10-08	1	1	1	2	1	2	0	2	1	1	0
56	1	47	2	1	30.2667	2.48767	2019-12-05	2022-05-31	1	0	1	2	1	2	0	2	1	1	0
57	2	34	1	0	55.7667	4.58356	2020-01-02	2024-08-01	0	0	1	2	1	1	0	1	1	1	0
58	1	63	2	1	24.0333	1.97534	2020-01-08	2021-12-29	0	0	0	2	1	1	0	1	1	1	0
59	1	55	2	1	30.1	2.47397	2020-04-08	2022-09-28	1	1	1	1	1	2	0	2	1	0	0
60	1	50	2	0	52.3	4.29863	2020-04-15	2024-08-01	1	0	1	4	2	1	0	2	1	1	0
61	2	53	2	0	51.5667	4.23836	2020-05-07	2024-08-01	0	0	1	1	1	2	0	2	1	1	0
62	2	50	2	0	51.3	4.21644	2020-05-15	2024-08-01	0	0	0	2	1	0	0	2	1	0	0
63	1	45	1	0	50.9667	4.18904	2020-05-25	2024-08-01	0	0	1	1	1	0	0	1	1	1	0
64	1	66	2	0	50.9333	4.1863	2020-05-26	2024-08-01	0	0	0	4	2	0	0	4	2	0	0
65	1	62	2	0	50.1667	4.12329	2020-06-18	2024-08-01	1	1	1	1	1	0	0	1	1	1	0
66	1	45	1	0	49.4333	4.06301	2020-07-10	2024-08-01	1	0	1	1	1	2	0	2	1	0	0
67	1	57	2	0	49	4.0274	2020-07-23	2024-08-01	0	0	0	4	2	0	0	4	2	0	0
68	1	53	2	0	48.6333	3.99726	2020-08-03	2024-08-01	1	1	0	2	1	2	0	4	2	0	0
69	1	63	2	0	48.5667	3.99178	2020-08-05	2024-08-01	0	0	1	4	2	0	0	2	1	0	0
70	1	55	2	0	48.2667	3.96712	2020-08-14	2024-08-01	0	0	1	1	1	2	0	2	1	0	0
71	1	58	2	0	47.8667	3.93425	2020-08-26	2024-08-01	1	1	0	2	1	0	0	2	1	0	0
72	1	66	2	1	13.9667	1.14795	2020-08-26	2021-10-19	1	1	0	2	1	0	0	2	1	1	0
73	1	46	2	0	47.6	3.91233	2020-09-03	2024-08-01	1	0	0	2	1	2	0	4	2	1	0
74	1	53	2	0	47.5333	3.90685	2020-09-05	2024-08-01	0	0	1	2	1	2	0	2	1	0	0
75	1	38	1	0	47.5333	3.90685	2020-09-05	2024-08-01	0	0	1	1	1	0	0	1	1	0	0
76	2	51	2	0	46.9333	3.85753	2020-09-23	2024-08-01	0	0	1	2	1	2	0	2	1	1	0
77	2	49	2	0	46	3.78082	2020-10-21	2024-08-01	0	0	1	1	1	0	0	1	1	1	0
78	1	54	2	0	45.9667	3.77808	2020-10-22	2024-08-01	0	0	1	2	1	0	0	2	1	1	0
79	1	48	2	0	45.2667	3.72055	2020-11-12	2024-08-01	0	0	1	2	1	0	0	2	1	0	0
80	2	53	2	0	45.2333	3.71781	2020-11-13	2024-08-01	0	0	1	2	1	0	0	2	1	0	0
81	2	67	2	0	45.0667	3.70411	2020-11-18	2024-08-01	0	0	1	2	1	2	0	2	1	1	0
82	2	43	1	0	44.8	3.68219	2020-11-26	2024-08-01	0	0	1	1	1	0	0	1	1	0	0
83	2	82	2	1	19.5	1.60274	2020-12-07	2022-07-15	0	0	0	2	1	0	0	2	1	0	0
84	1	65	2	0	44.4333	3.65205	2020-12-07	2024-08-01	1	1	0	2	1	1	0	1	1	1	0
85	1	50	2	0	44.1333	3.6274	2020-12-16	2024-08-01	1	1	1	2	1	2	0	2	1	1	0
86	1	59	2	0	44.1333	3.6274	2020-12-16	2024-08-01	1	0	1	2	1	2	0	2	1	0	0
87	1	41	1	0	43.6667	3.58904	2020-12-30	2024-08-01	1	1	1	2	1	2	0	2	1	0	0
88	1	54	2	0	43.5	3.57534	2021-01-04	2024-08-01	1	0	0	2	1	2	0	4	2	0	0
89	1	77	2	0	43.2667	3.55616	2021-01-11	2024-08-01	1	1	1	2	1	0	0	2	1	0	0
90	1	64	2	0	43.0333	3.53699	2021-01-18	2024-08-01	1	1	0	2	1	2	0	4	2	0	0
91	1	64	2	1	11.2	0.920548	2021-03-11	2022-02-10	0	0	0	1	1	1	0	3	2	0	0
92	1	69	2	0	42.8	3.51781	2021-01-25	2024-08-01	1	1	0	2	1	2	0	4	2	0	0
93	1	75	2	0	42.5667	3.49863	2021-02-01	2024-08-01	1	1	0	2	1	2	0	2	1	0	0
94	2	51	2	0	42.3333	3.47945	2021-02-08	2024-08-01	0	0	1	3	2	0	0	2	1	0	0
95	1	83	2	0	42.3333	3.47945	2021-02-08	2024-08-01	0	0	1	2	1	1	0	2	1	0	0
96	1	68	2	0	42.1	3.46027	2021-02-15	2024-08-01	0	0	1	2	1	0	0	1	1	0	0
97	1	59	2	0	41.8667	3.4411	2021-02-22	2024-08-01	0	0	0	2	1	2	0	2	1	0	0
98	1	50	2	0	41.7	3.4274	2021-02-27	2024-08-01	1	1	1	2	1	1	0	1	1	1	0
99	1	51	2	0	41.6	3.41918	2021-03-02	2024-08-01	0	0	0	2	1	2	0	2	1	1	0
100	1	55	2	0	41.6	3.41918	2021-03-02	2024-08-01	1	1	1	2	1	2	0	2	1	1	0
101	1	82	2	0	41.5	3.41096	2021-03-05	2024-08-01	1	1	1	2	1	1	0	1	1	1	0
102	1	60	2	0	41.3	3.39452	2021-03-11	2024-08-01	1	0	0	3	2	1	0	2	1	0	0
103	1	64	2	0	41.1667	3.38356	2021-03-15	2024-08-01	0	0	0	2	1	0	0	1	1	0	0
104	1	61	2	0	41.1667	3.38356	2021-03-15	2024-08-01	0	0	0	3	2	1	0	2	1	0	0
105	1	35	1	0	41.0667	3.37534	2021-03-18	2024-08-01	0	0	0	2	1	0	0	2	1	0	0
106	2	65	2	0	41	3.36986	2021-03-20	2024-08-01	0	0	1	1	1	0	0	1	1	0	0
107	1	51	2	0	41	3.36986	2021-03-20	2024-08-01	0	0	1	2	1	2	0	2	1	0	0
108	1	69	2	0	40.8333	3.35616	2021-03-25	2024-08-01	0	0	1	2	1	2	0	2	1	1	0
109	1	36	1	0	40.7	3.34521	2021-03-29	2024-08-01	0	0	0	2	1	1	0	3	2	1	0
110	2	46	2	0	40.4667	3.32603	2021-04-05	2024-08-01	0	0	1	2	1	1	0	1	1	1	0
111	1	36	1	0	40.4333	3.32329	2021-04-06	2024-08-01	0	1	1	1	1	2	0	2	1	0	0
112	2	60	2	0	40.2	3.30411	2021-04-13	2024-08-01	0	0	0	4	2	1	0	4	2	0	0
113	1	71	2	0	40.1667	3.30137	2021-04-14	2024-08-01	1	1	0	1	1	2	0	4	2	0	0
114	1	48	2	0	39.9667	3.28493	2021-04-20	2024-08-01	1	1	1	2	1	0	0	1	1	1	0
115	1	61	2	0	39.7333	3.26575	2021-04-27	2024-08-01	0	0	1	1	1	0	0	1	1	0	0
116	1	73	2	0	39.6667	3.26027	2021-04-29	2024-08-01	0	0	0	4	2	0	0	4	2	0	0
117	1	54	2	0	39.6	3.25479	2021-05-01	2024-08-01	0	0	1	1	1	0	0	1	1	1	0
118	2	45	1	0	39.4333	3.2411	2021-05-06	2024-08-01	0	0	1	1	1	2	0	2	1	1	0
119	1	64	2	0	39.2	3.22192	2021-05-13	2024-08-01	0	0	0	4	2	0	0	4	2	1	0
120	1	52	2	1	24.9333	2.04932	2021-05-14	2023-06-01	1	1	0	2	1	2	0	4	2	1	0
121	1	56	2	0	38.9667	3.20274	2021-05-20	2024-08-01	1	1	0	4	2	0	0	4	2	1	0
122	1	53	2	0	38.7333	3.18356	2021-05-27	2024-08-01	1	1	0	1	1	2	0	4	2	1	0
123	2	78	2	0	38.7333	3.18356	2021-05-27	2024-08-01	0	0	0	2	1	0	0	2	1	0	0
124	1	49	2	0	38.5667	3.16986	2021-06-01	2024-08-01	1	1	1	2	1	0	0	1	1	0	0
125	1	56	2	0	38.4	3.15616	2021-06-06	2024-08-01	1	0	1	2	1	2	0	2	1	0	0
126	1	52	2	0	38.1667	3.13699	2021-06-13	2024-08-01	1	0	1	2	1	2	0	2	1	1	0
127	1	27	1	0	37.9333	3.11781	2021-06-20	2024-08-01	0	0	1	1	1	0	0	1	1	1	0
128	1	63	2	0	37.9333	3.11781	2021-06-20	2024-08-01	1	0	1	2	1	2	0	2	1	1	0
129	1	81	2	0	37.7	3.09863	2021-06-27	2024-08-01	0	0	1	1	1	0	0	1	1	1	0
130	1	62	2	0	37.5667	3.08767	2021-07-01	2024-08-01	0	0	0	2	1	0	0	2	1	1	0
1	1	64	2	1	1.23333	0.102778	2010-02-10	2010-09-20	0	1	0	4	2	2	0	4	2	0	1
2	1	52	2	1	18.5	1.54167	2010-05-24	2016-11-01	0	0	0	4	2	2	0	4	2	0	1
3	1	68	2	1	14.0667	1.17222	2010-07-14	2012-09-03	1	1	0	2	1	2	0	4	2	1	1
4	1	67	2	1	44.9	3.74167	2011-10-08	2015-06-25	1	1	0	1	1	1	0	3	2	0	1
5	2	71	2	1	11	0.916667	2012-06-04	2016-07-22	1	1	0	2	1	1	0	3	2	1	1
6	1	39	1	1	56.8	4.73333	2011-04-01	2016-11-01	1	0	2	1	1	0	0	1	1	0	1
7	1	58	2	1	3.56667	0.297222	2013-02-18	2013-06-24	0	1	0	3	2	0	0	3	2	0	1
8	1	52	2	0	126.767	10.5639	2013-06-03	2023-11-01	0	0	2	2	1	2	0	4	2	0	1
9	1	62	2	1	11.0333	0.919444	2013-09-02	2016-11-01	0	1	0	2	1	2	0	4	2	0	1
10	1	70	2	0	121.833	10.1528	2013-10-29	2023-11-01	1	1	0	3	2	0	0	3	2	0	1
11	1	61	2	0	121.4	10.1167	2013-11-11	2023-11-01	0	0	2	2	1	1	0	3	2	1	1
12	1	59	2	1	2.85278	0.237731	2014-02-18	2014-10-23	1	1	2	4	2	2	1	4	2	0	1
13	1	42	1	1	20	1.66667	2014-01-07	2017-03-30	1	1	2	2	1	0	0	2	1	0	1
14	2	51	2	0	111.333	9.27778	2014-09-09	2023-11-01	1	1	2	2	1	2	0	4	2	1	1
15	2	51	2	0	112.767	9.39722	2014-07-28	2023-11-01	1	1	2	2	1	2	0	4	2	1	1
16	1	62	2	0	116	9.66667	2014-04-22	2023-11-01	1	1	2	2	1	1	0	3	2	1	1
17	1	71	2	0	115.733	9.64444	2014-04-30	2023-11-01	1	1	2	2	1	2	0	4	2	1	1
18	1	64	2	0	114.6	9.55	2014-06-03	2023-11-01	1	1	2	3	2	0	0	3	2	1	1
19	1	56	2	1	20	1.66667	2014-06-05	2019-02-03	1	1	2	2	1	0	0	2	1	0	1
20	1	50	2	0	114.167	9.51389	2014-06-16	2023-11-01	1	1	2	1	1	2	0	4	2	1	1
21	1	58	2	0	71.7667	5.89863	2017-12-09	2023-11-01	1	1	1	1	1	0	0	1	1	1	1
22	1	46	2	0	110.667	9.22222	2014-09-29	2023-11-01	1	1	2	1	1	2	0	4	2	1	1
23	2	57	2	0	77.9333	6.40548	2017-06-07	2023-11-01	1	1	1	2	1	0	0	2	1	0	1
24	1	60	2	0	108.8	9.06667	2014-11-24	2023-11-01	1	1	2	1	1	1	0	3	2	1	1
25	1	39	1	1	60.9	5.075	2010-07-29	2016-07-15	1	1	0	3	2	2	0	4	2	1	1
26	1	55	2	0	72.9333	5.99452	2017-11-04	2023-11-01	1	1	1	2	1	0	0	2	1	1	1
27	1	69	2	1	72.8	6.06667	2012-03-19	2018-04-08	0	1	2	1	1	0	0	1	1	0	1
28	1	62	2	1	31.6333	2.63611	2010-07-01	2017-05-16	0	1	0	3	2	2	0	4	2	1	1
29	1	65	2	0	108.967	9.08056	2014-11-19	2023-11-01	1	1	2	1	1	2	0	4	2	0	1
30	1	47	2	0	134.133	11.1778	2012-10-25	2023-11-01	0	0	2	4	2	2	0	4	2	1	1
31	2	49	2	0	118.133	9.84444	2014-02-17	2023-11-01	1	1	2	1	1	1	0	3	2	1	1
32	1	65	2	0	78.1333	6.42192	2017-06-01	2023-11-01	0	0	1	2	1	2	0	4	2	1	1
33	1	55	2	0	79.8333	6.56164	2017-04-11	2023-11-01	1	1	1	2	1	2	0	4	2	1	1
34	1	43	1	1	9.41806	0.784838	2014-07-22	2019-02-21	1	1	2	2	1	2	0	4	2	1	1
35	2	58	2	0	72.0667	5.92329	2017-11-30	2023-11-01	0	1	1	2	1	1	0	3	2	0	1
36	1	49	2	0	164.3	13.6917	2010-05-04	2023-11-01	0	1	2	2	1	0	0	2	1	0	1
37	2	46	2	1	2.46667	0.205556	2010-05-17	2011-06-21	1	1	0	4	2	0	0	4	2	0	1
38	1	55	2	0	163.5	13.625	2010-05-28	2023-11-01	0	1	2	2	1	0	0	2	1	1	1
39	1	43	1	1	1.3	0.108333	2010-06-24	2015-07-24	0	0	0	2	1	2	0	4	2	0	1
40	2	77	2	0	161.967	13.4972	2010-07-13	2023-11-01	1	1	2	1	1	0	0	1	1	0	1
41	1	63	2	0	74.2	6.09863	2017-09-27	2023-11-01	0	0	1	2	1	2	0	4	2	0	1
42	1	46	2	1	54.7667	4.56389	2011-04-12	2016-11-01	0	1	2	2	1	0	0	2	1	1	1
43	1	59	2	0	89.4	7.34795	2016-06-28	2023-11-01	0	1	1	3	2	0	0	3	2	0	1
44	2	52	2	0	150.067	12.5056	2011-07-05	2023-11-01	0	1	2	1	1	0	0	1	1	0	1
45	1	42	1	0	142.5	11.875	2012-02-17	2023-11-01	0	1	2	2	1	1	0	3	2	1	1
46	1	43	1	1	20.4333	1.70278	2012-03-05	2013-12-20	1	1	2	1	1	0	0	1	1	0	1
47	1	63	2	0	139.833	11.6528	2012-05-07	2023-11-01	0	1	2	1	1	1	0	3	2	1	1
48	1	48	2	0	138.9	11.575	2012-06-04	2023-11-01	1	1	2	2	1	2	0	4	2	1	1
49	1	66	2	1	9.03333	0.752778	2012-07-02	2016-07-22	1	1	0	2	1	2	0	4	2	0	1
50	2	43	1	0	129.233	10.7694	2013-03-21	2023-11-01	1	1	2	1	1	0	0	1	1	0	1
51	1	69	2	1	9.93333	0.827778	2013-11-05	2015-12-30	0	0	0	2	1	2	0	4	2	1	1
52	1	59	2	0	122.067	10.1722	2013-10-22	2023-11-01	0	1	2	2	1	2	0	4	2	0	1
53	1	53	2	0	120.467	10.0389	2013-12-09	2023-11-01	1	1	2	2	1	0	0	2	1	1	1
54	1	61	2	1	29.8	2.44932	2017-06-04	2019-11-15	1	1	1	2	1	2	0	4	2	1	1
55	2	39	1	1	2.42083	0.201736	2014-01-14	2017-03-31	1	1	2	2	1	2	0	4	2	1	1
56	1	58	2	0	118.367	9.86389	2014-02-10	2023-11-01	1	1	2	1	1	0	0	1	1	0	1
57	1	59	2	1	14.7125	1.22604	2014-02-10	2017-03-31	1	1	2	2	1	1	0	3	2	1	1
58	1	45	1	0	117.567	9.79722	2014-03-06	2023-11-01	1	1	2	2	1	0	0	2	1	1	1
59	1	47	2	0	116.9	9.74167	2014-03-26	2023-11-01	1	1	2	1	1	0	0	1	1	0	1
60	1	56	2	0	75.4333	6.2	2017-08-21	2023-11-01	1	1	1	2	1	0	0	2	1	1	1
61	1	59	2	0	121.833	10.1528	2013-10-29	2023-11-01	1	0	2	1	1	0	0	1	1	1	1
62	1	47	2	0	112.467	9.37222	2014-08-06	2023-11-01	1	1	2	4	2	2	0	4	2	1	1
63	2	55	2	0	147.167	12.2639	2011-09-30	2023-11-01	1	1	0	4	2	1	0	4	2	0	1
64	1	59	2	1	31.9667	2.6274	2016-07-20	2019-03-06	1	1	1	2	1	2	0	4	2	0	1
65	1	50	2	1	16.4333	1.36944	2010-11-23	2015-04-01	1	1	0	2	1	2	0	4	2	0	1
66	1	60	2	1	18.1333	1.51111	2012-02-02	2017-11-14	0	0	2	1	1	1	0	3	2	1	1
67	1	50	2	1	22.7	1.89167	2012-05-18	2016-11-01	0	0	2	2	1	3	0	4	2	1	1
68	1	68	2	1	33.4333	2.78611	2012-05-28	2017-05-09	1	1	2	3	2	1	0	3	2	1	1
69	2	57	2	0	137.967	11.4972	2012-07-02	2023-11-01	1	1	2	4	2	2	0	4	2	0	1
70	1	56	2	0	135.6	11.3	2012-09-11	2023-11-01	0	0	2	4	2	2	0	4	2	0	1
71	1	43	1	0	135.733	11.3111	2012-09-07	2023-11-01	1	1	2	2	1	2	0	4	2	1	1
72	1	42	1	1	45.7226	3.81022	2012-10-24	2016-07-26	0	0	2	4	2	1	0	4	2	1	1
73	1	70	2	1	7.9	0.658333	2013-02-05	2013-12-13	0	0	2	4	2	2	0	4	2	0	1
74	1	60	2	0	132.133	11.0111	2012-12-24	2023-11-01	0	0	2	2	1	0	0	2	1	1	1
75	1	57	2	0	132.333	11.0278	2012-12-18	2023-11-01	0	1	2	2	1	2	0	4	2	1	1
76	1	64	2	1	45.5	3.79167	2012-12-31	2016-10-26	0	1	2	2	1	0	0	2	1	1	1
77	1	61	2	0	130.667	10.8889	2013-02-06	2023-11-01	1	1	2	2	1	2	0	4	2	1	1
78	1	51	2	0	130.233	10.8528	2013-02-19	2023-11-01	0	0	2	3	2	0	0	3	2	0	1
79	1	58	2	1	12.9667	1.08056	2013-04-03	2017-05-22	0	1	2	4	2	2	1	4	2	0	1
80	1	48	2	0	123.367	10.2806	2013-09-13	2023-11-01	0	1	2	3	2	0	0	3	2	0	1
81	1	56	2	1	26	2.16667	2010-02-09	2015-03-26	0	1	2	4	2	2	0	4	2	1	1
82	2	48	2	0	165	13.75	2010-04-13	2023-11-01	1	1	2	2	1	0	0	2	1	0	1
83	1	70	2	1	9.93333	0.827778	2010-05-05	2012-11-21	1	1	2	2	1	0	0	2	1	0	1
84	1	73	2	1	73.7	6.14167	2010-05-11	2017-05-19	0	1	2	2	1	1	0	3	2	0	1
85	1	46	2	0	161.5	13.4583	2010-07-27	2023-11-01	0	1	2	1	1	0	0	1	1	0	1
86	1	58	2	1	17.1333	1.42778	2010-10-09	2015-03-31	0	0	2	2	1	3	0	4	2	1	1
87	1	65	2	1	21.0333	1.75278	2010-12-08	2017-05-10	1	1	2	3	2	1	0	3	2	1	1
88	1	49	2	1	7.5	0.625	2011-04-27	2012-10-31	0	0	0	4	2	1	0	4	2	1	1
89	1	69	2	0	148.8	12.4	2011-08-12	2023-11-01	0	0	2	2	1	0	0	2	1	1	1
90	1	55	2	0	148.6	12.3833	2011-08-18	2023-11-01	0	0	2	4	2	0	0	4	2	1	1
91	1	54	2	1	48.0667	4.00556	2011-08-17	2017-05-19	0	1	2	2	1	0	0	2	1	1	1
92	1	59	2	1	28	2.33333	2011-12-27	2016-11-02	0	0	0	2	1	2	0	4	2	1	1
93	1	78	2	0	122.1	10.175	2013-10-21	2023-11-01	0	1	2	3	2	2	0	4	2	0	1
94	1	67	2	1	9.13333	0.761111	2013-10-21	2016-11-02	0	0	2	2	1	2	0	4	2	1	1
95	1	68	2	0	122.267	10.1889	2013-10-16	2023-11-01	0	0	2	2	1	0	0	2	1	1	1
96	1	56	2	0	120.433	10.0361	2013-12-10	2023-11-01	0	0	2	2	1	1	0	3	2	1	1
97	1	53	2	0	118.467	9.87222	2014-02-07	2023-11-01	1	1	2	4	2	0	0	4	2	1	1
98	1	61	2	0	116.7	9.725	2014-04-01	2023-11-01	1	1	2	1	1	1	0	3	2	1	1
99	1	62	2	0	117.2	9.76667	2014-03-17	2023-11-01	1	1	2	3	2	2	0	4	2	0	1
100	1	52	2	0	116.267	9.68889	2014-04-14	2023-11-01	1	1	2	2	1	1	0	3	2	1	1
101	1	59	2	1	10.7111	0.892593	2014-04-11	2017-11-23	1	1	2	1	1	0	0	1	1	1	1
102	1	65	2	0	115.3	9.60833	2014-05-13	2023-11-01	1	1	2	2	1	2	0	4	2	1	1
103	1	59	2	0	115.8	9.65	2014-04-28	2023-11-01	1	1	2	3	2	2	0	4	2	1	1
104	1	67	2	0	115.333	9.61111	2014-05-12	2023-11-01	1	1	2	1	1	0	0	1	1	0	1
105	1	39	1	0	115.267	9.60556	2014-05-14	2023-11-01	1	1	2	2	1	2	0	4	2	1	1
106	1	49	2	0	113.6	9.46667	2014-07-03	2023-11-01	1	1	2	2	1	2	0	4	2	0	1
107	1	51	2	0	113.7	9.475	2014-06-30	2023-11-01	1	1	2	2	1	2	0	4	2	1	1
108	1	78	2	1	54.9528	4.5794	2014-06-27	2019-01-29	1	1	2	4	2	2	0	4	2	1	1
109	1	37	1	0	112.233	9.35278	2014-08-13	2023-11-01	1	1	2	4	2	2	0	4	2	1	1
110	1	60	2	1	13.0875	1.09062	2014-09-02	2017-03-27	1	1	2	4	2	2	0	4	2	1	1
111	2	60	2	0	110.367	9.19722	2014-10-08	2023-11-01	1	1	2	2	1	2	0	4	2	1	1
112	1	67	2	1	16.3861	1.36551	2014-09-25	2017-04-05	1	1	2	1	1	0	0	1	1	1	1
113	1	53	2	0	72.6333	5.96986	2017-11-13	2023-11-01	1	1	1	1	1	0	0	1	1	1	1
114	1	60	2	0	108.7	9.05833	2014-11-27	2023-11-01	1	1	2	3	2	2	0	4	2	1	1
115	1	48	2	1	1.08889	0.0907407	2014-12-15	2018-06-13	1	1	2	2	1	2	0	4	2	0	1
116	1	45	1	0	108.467	9.03889	2014-12-04	2023-11-01	1	1	2	2	1	2	1	4	2	1	1
117	1	59	2	0	108.2	9.01667	2014-12-12	2023-11-01	1	1	2	3	2	2	0	4	2	1	1
118	1	33	1	0	108.067	9.00556	2014-12-16	2023-11-01	1	1	2	1	1	3	0	4	2	1	1
119	1	65	2	0	144.6	12.05	2011-12-16	2023-11-01	1	1	2	2	1	0	0	2	1	0	1
120	1	59	2	1	14.3667	1.19722	2012-04-25	2015-09-08	0	0	2	4	2	2	0	4	2	0	1
121	1	52	2	1	10	0.833333	2013-05-03	2016-07-28	0	0	2	1	1	2	0	4	2	1	1
122	1	54	2	0	112.433	9.36944	2014-08-07	2023-11-01	1	1	2	1	1	2	0	4	2	1	1
123	1	55	2	1	2.45139	0.204282	2014-12-15	2015-12-22	1	1	2	1	1	2	0	4	2	0	1
124	1	69	2	0	95.2	7.82466	2016-01-06	2023-11-01	1	1	1	1	1	0	0	1	1	0	1
125	1	68	2	1	34.4667	2.87222	2010-04-02	2016-10-28	0	1	0	1	1	0	0	1	1	0	1
126	1	51	2	0	81.2	6.67397	2017-03-01	2023-11-01	1	1	1	2	1	0	0	2	1	1	1
127	1	53	2	0	82.4333	6.77534	2017-01-23	2023-11-01	1	1	1	2	1	0	0	2	1	0	1
128	1	67	2	0	88	7.23288	2016-08-09	2023-11-01	0	0	1	2	1	0	0	2	1	1	1
129	1	67	2	0	158.667	13.2222	2010-10-20	2023-11-01	0	0	0	1	1	0	0	1	1	0	1
130	1	53	2	0	78.2333	6.43014	2017-05-29	2023-11-01	0	0	1	1	1	0	0	1	1	0	1
131	1	39	1	0	141.133	11.7611	2012-03-29	2023-11-01	1	1	0	1	1	0	0	1	1	0	1
132	1	56	2	0	140.433	11.7028	2012-04-19	2023-11-01	1	1	0	1	1	0	0	1	1	0	1
133	2	64	2	0	125.767	10.4806	2013-07-03	2023-11-01	1	1	0	2	1	0	0	2	1	0	1
134	1	54	2	1	0.666667	0.0555556	2012-08-20	2016-11-02	0	0	0	2	1	0	0	2	1	0	1
135	1	58	2	0	116.867	9.73889	2014-03-27	2023-11-01	1	1	2	2	1	0	0	2	1	1	1
